# Supplementary material for: A Novel Cu2+ Quantitative Detection Nucleic Acid Biosensors Based on DNAzyme and “Blocker” Beacon
Source: Foods. 2023 Apr 3;12(7):1504. doi: 10.3390/foods12071504 (PMC10094606; doi:10.3390/foods12071504)
Supplement: Supplementary file 1 [file foods-12-01504-s001.zip]

Archive with 1 entries (1 files):
- foods-2271967-supplementary.pdf
